# Supplementary material for: Genome-Wide Identification, Phylogeny and Expression Profile of Vesicle Fusion Components in Verticillium dahliae
Source: PLoS One. 2013 Jul 17;8(7):e68681. doi: 10.1371/journal.pone.0068681 (PMC3714278; doi:10.1371/journal.pone.0068681)
Supplement: Text S1 — The revision of VdBet1 (VDAG_06787.1) by PCR and sequencing. (TXT) [file pone.0068681.s005.txt]

Text S1 The revision of VdBet1 (VDAG_06787.1) by PCR and sequencing.
> VdBet1 (VDAG_06787.1) CDS with only extron
ATGGCATCAAGATTCGGCCCATCCTCCCTCCACCAGCGCGACTCCCGCAGCGCCCTCTTCGAAGGCTACAACGACGGCTCCCGTCGTCCACCGAGCGCCGGTCCCAGCGGCGGCTACGGCTATGGCTATGCCGGCGGCAACGGCAACGGCGCGACATCTTCGCCTGCCTTTGGCGCGCCGGGCGGCTTCCGGTCGGCGACCCCAAACCGCAAgGGCCAGTACAGCGACGCCGTGCTCAACGAGCTCGAGAGCCAGAACGATGCCCAGGTCGAGGGTATCCTGGGCAAGGTCAAGATCCTGAAGGAcATGACACACGCCATTGGCGACGAGATTCGCGACTCCTCGGCCCTCGCGGAGAAGATGAACGACACGTTTGACTCGACGCGGCTGCGCATCCGCGGCACCATGAACAGGATGCTCGTCATGGCGCAGAAGACCGGCGTCGGCTGGAAGGTGTGGCTCGCCTTCTTTGCCGCCGTTGGCTTCCTGTTCTTCTACGTCTGGGTCTTTTAG

> VdBet1 (VDAG_06787.1) cds with introns
ATGGCATCAAGGTCCGTCGAGCCCCCCTTTCCAGCGACAGAACGCAATGGTCTCTTTGCGTCGCAGCAACGCTCGCAGCGGCCTCCTCTACAGCGGCCTCCCCCCAAGCTAACACGGCCCGGTTCCCAGATTCGGCCCATCCTCCCTCCACCAGCGCGACTCCCGCAGCGCCCTCTTCGAAGGCTACAACGACGGCTCCCGTCGTCCACCGAGCGCCGGTCCCAGCGGCGGCTACGGCTACGGCTATGCCGGCGGCAACGGCAACGGCGCGACATCTTCGCCTGCCTTTGGCGCGCCGGGCGGCTTCCGGTCGGCGACCCCAAACCGCAAGTACGTGTGCAACGCATTCCCCCGCTTCCCAGATCCCGCCGAGAGACGAGGAAACAGAGAGGCGCCGTGGGCGAACAGCAAGCTGACGTGGCAGCAAAGGGGCCAGTACAGCGACGCCGTGCTCAACGAGCTCGAGAGCCAGAACGATGCCCAGGTCGAGGGTATCCTGGGCAAGGTCAAGATCCTGAAGGACGTATGTCCCCCTCCTGCTTCTTCACAGCTACCCTCCCTGGTCTACGAGCGTACGGCTGATTCCTTCTCGCAGATGACACACGCCATTGGCGACGAGATTCGCGACTCCTCGGCCCTCGCGGAGAAGATGAATGACACGTTTGACTCGACGCGGCTGCGCATCCGCGGCACCATGAACAGGATGCTCGTCATGGCGCAGAAGACGGGCGTCGGCTGGAAGGTGTGGCTCGCCTTCTTTGCCGCCGTCGGCTTCCTGTTCTTCTACGTCTGGGTCTTTTAG

> VdBet1 (VDAG_06787.1) predicted protein
MASRFGPSSLHQRDSRSALFEGYNDGSRRPPSAGPSGGYGYGYAGGNGNGATSSPAFGAPGGFRSATPNRKGQYSDAVLNELESQNDAQVEGILGKVKILKDMTHAIGDEIRDSSALAEKMNDTFDSTRLRIRGTMNRMLVMAQKTGVGWKVWLAFFAAVGFLFFYVWVF*

The SNARE motif of VdBet1 (VDAG_06787.1) 
VEGILGKVKILKDMTHAIGDEIRDSSALAEKMNDTFDSTRLRIRGTMNRMLVM
